# Supplementary material for: The Effects of Neuromuscular Training on Electromyography, Lower Extremity Kinematics, and Ground Reaction Force During an Unanticipated Side-Cut on Recreational Female Hockey Players
Source: Bioengineering (Basel). 2025 Oct 13;12(10):1101. doi: 10.3390/bioengineering12101101 (PMC12561317; doi:10.3390/bioengineering12101101)
Supplement: Supplementary file 1 [file bioengineering-12-01101-s001.zip]

Archive with 1 entries (1 files):
- bioengineering-3745446-supplementary.pdf
